# Supplementary material for: Neolithic culinary traditions revealed by cereal, milk and meat lipids in pottery from Scottish crannogs
Source: Nat Commun. 2022 Sep 6;13:5045. doi: 10.1038/s41467-022-32286-0 (PMC9448721; doi:10.1038/s41467-022-32286-0)
Supplement: Supplementary file 4 — Source Data [file 41467_2022_32286_MOESM4_ESM.xlsx]

## Sheet: Figure 3
Figure 3
Panel A Loch an Duna
Sample	δ13C16:0 (‰)	δ13C18:0 (‰)
LAD12-22	-28.8	-32
LAD12-23	-27.1	-30.1
LAD12-27	-28.2	-33.3
LAD12-29	-28.1	-33
LAD13-1	-28.5	-31.4
LAD13-2	-28.3	-31.4
LAD13-3	-28.1	-31.6
Panel B Loch Arnish
Sample	δ13C16:0 (‰)	δ13C18:0 (‰)
LAR12-14	-28.2	-31.3
LAR12-21	-27.3	-30.7
LAR15-14.1	-28.5	-32.8
LAR15-19.1	-27.2	-32.6
LAR15-31	-28.2	-31.3
LAR15-32	-29.2	-33.8
LAR19-46	-28.8	-33.7
LAR19-47	-28.2	-31.5
LAR19-52	-28.6	-33.8
LAR19-52 Visible Residue	-28.8	-34.2
Panel C Loch Bhorgastail
Sample	δ13C16:0 (‰)	δ13C18:0 (‰)
BHO16-8	-28.5	-33.4
BHO16-9	-27.9	-33.1
BHO16-12a	-27.4	-32.1
BHO16-26b	-27.1	-29.6
BHO16-28	-28.4	-31
Panel D Loch Langabhat
Sample	δ13C16:0 (‰)	δ13C18:0 (‰)
LAN16-2	-27.4	-29.7
LAN16-6	-27.4	-33.4
LAN16-8a	-27.4	-33.2
LAN16-15	-25.3	-31.4
LAN16-19	-26.6	-32.9
LAN16-33	-27.5	-32.6
LAN17-50a	-28	-33.6

## Sheet: Figure 5
Figure 5
Site	Carcass fat	Dairy fat	Cereal biomarkers	Dairy and Carcass fat	Dairy fat and cereal biomarkers	carcass fat and cereal biomarkers	dairy and carcass fat and cereal biomarkers
Loch an Duna	0	1	1	5	1	0	0
Loch Arnish	0	3	3	4	3	0	0
Loch Bhorgastail	1	2	1	0	1	1	0
Loch Langabhat	1	3	2	0	3	0	0

## Sheet: Figure 6
Figure 6
Site	Vessel type	Rim diameter (mm)	Δ13C (‰)	Plant biomarkers	Cereal biomarkers
Loch an Duna
LAD12-22	Ridged baggy jar	32	-3.2	Y	-
LAD12-23	Baggy jar	30	-3	Y	-
LAD12-27	Necked jar	16	-5.1	Y
LAD12-29	Ridged baggy jar	34	-4.9	-	-
LAD13-1	Jar	not estimated	-2.8	Y	-
LAD13-2	Ridged baggy jar	not estimated	-3.1	Y	-
LAD13-3	Jar	20	-3.5	Y	-
Loch Arnish
LAR12-14	Unknown	34	-3.1	Y	-
LAR12-21	Jar?	32	-3.4	Y	-
LAR15-14.1	Small jar	not estimated (Small)	-4.3	Y	-
LAR15-19.1	Unknown	not estimated	-5.4	Y	Y
LAR15-31	Ridged baggy jar	31	-3.1	Y	-
LAR15-32	Baggy jar	22	-4.6	Y	Y
LAR19-46	Shouldered bowl	18	-4.9	-	-
LAR19-47	Ridged baggy jar	32	-3.3	Y	-
LAR19-52	Jar	not estimated	-5.2	Y	-
LAR19-52 Visible Residue	Jar	not estimated	-5.4	Y	Y
Loch Bhorgastail
BHO 16-8	Unstan-type bowl	18	-4.8	-	-
BHO 16-9	Ridged baggy jar	24	-5.2	Y	Y
BHO 16-12a	Ridged baggy jar	23	-4.7	Y	-
BHO 16-26b	Ridged baggy jar	not estimated	-2.6	Y	Y
BHO 16-28	Ridged baggy jar	35	-2.6	-	-
Loch Langabhat
LAN 16-2	Baggy jar	32	-2.2	Y	-
LAN 16-6	Unstan-type bowl	20	-6	Y	-
LAN 16-8a	Baggy jar	not estimated	-5.8	Y	Y
LAN 16-15	Ridged baggy jar	not estimated	-6.1	Y	Y
LAN 16-19	Ridged baggy jar	14	-6.3	Y	-
LAN 16-33	Ridged baggy jar	18	-5.1	Y	Y
LAN 17-50a	Bowl	20	-5.6	Y	-

## Sheet: Supplementary Figure 1
Supplementary Figure 1
Panel A Loch an Duna
Sample	δ13C16:0 (‰)	Δ13C (‰)
LAD12-22	-28.8	-3.2
LAD12-23	-27.1	-3
LAD12-27	-28.2	-5.1
LAD12-29	-28.1	-4.9
LAD13-1	-28.5	-2.8
LAD13-2	-28.3	-3.1
LAD13-3	-28.1	-3.5
Panel B Loch Arnish
Sample	δ13C16:0 (‰)	Δ13C (‰)
LAR12-14	-28.2	-3.1
LAR12-21	-27.3	-3.4
LAR15-14.1	-28.5	-4.3
LAR15-19.1	-27.2	-5.4
LAR15-31	-28.2	-3.1
LAR15-32	-29.2	-4.6
LAR19-46	-28.8	-4.9
LAR19-47	-28.2	-3.3
LAR19-52	-28.6	-5.2
LAR19-52 Visible Residue	-28.8	-5.4
Panel C Loch Bhorgastail
Sample	δ13C16:0 (‰)	Δ13C (‰)
BHO16-8	-28.5	-4.8
BHO16-9	-27.9	-5.2
BHO16-12a	-27.4	-4.7
BHO16-26b	-27.1	-2.6
BHO16-28	-28.4	-2.6
Panel D Loch Langabhat
Sample	δ13C16:0 (‰)	Δ13C (‰)
LAN16-2	-27.4	-2.2
LAN16-6	-27.4	-6
LAN16-8a	-27.4	-5.8
LAN16-15	-25.3	-6.1
LAN16-19	-26.6	-6.3
LAN16-33	-27.5	-5.1
LAN17-50a	-28	-5.6

## Sheet: Supplementary Figure 4
Supplementary Figure 4
Cereal	Sample Name	AR-15	AR-17	AR-19	AR-21	AR-23	AR-25	AR-27
Bread wheat	BW1	0.003	0.031	0.309	0.533	0.089	0.034	0.002
	BW2	0.004	0.028	0.272	0.587	0.081	0.028	0.0005
	BW3	0.003	0.03	0.313	0.54	0.084	0.03	0.0005
	BW4	0.006	0.022	0.323	0.58	0.052	0.018	0.0005
	BW5	0.006	0.027	0.396	0.505	0.049	0.017	0.0005
	BW6	0.005	0.022	0.315	0.578	0.06	0.021	0.0005
	BW7	0.001	0.023	0.275	0.615	0.057	0.029	0.0005
	BW8	0.003	0.022	0.323	0.599	0.04	0.013	0.0005
	BW9	0.003	0.021	0.258	0.634	0.061	0.023	0.0005
	BW10	0.002	0.023	0.291	0.617	0.049	0.019	0.0005
	BW11	0.003	0.03	0.373	0.525	0.048	0.02	0.0005
	BW12	0.004	0.02	0.309	0.604	0.046	0.017	0.0005
	BW13	0.007	0.026	0.288	0.572	0.069	0.037	0.0005
	BW14	0.002	0.026	0.292	0.566	0.075	0.039	0.0005
	BW15	0.004	0.018	0.287	0.619	0.053	0.019	0.0005
Average		0.00373333	0.0246	0.308267	0.578267	0.0608667	0.0242667	0.0006
StDev		0.00161107	0.00386092	0.0353694	0.0371438	0.0147371	0.00774998	0.000374166
Spelt
	Sp1	0.003	0.032	0.305	0.532	0.09	0.038	0.0005
	Sp2	0.002	0.035	0.307	0.517	0.095	0.043	0.001
	Sp3	0.003	0.023	0.265	0.591	0.087	0.03	0.001
	Sp4	0.003	0.03	0.295	0.564	0.08	0.027	0
	Sp5	0.002	0.021	0.266	0.582	0.093	0.035	0.001
	Sp6	0.002	0.015	0.265	0.602	0.087	0.029	0.0005
	Sp7	0.003	0.033	0.36	0.502	0.074	0.028	0.001
	Sp8	0.003	0.035	0.158	0.612	0.135	0.056	0.002
	Sp9	0.002	0.027	0.28	0.582	0.083	0.025	0.0005
	Sp10	0.002	0.022	0.295	0.556	0.09	0.034	0.001
Average		0.0025	0.0273	0.2796	0.564	0.0914	0.0345	0.00085
StDev		0.0005	0.00646607	0.0487159	0.0350228	0.015692	0.00886848	0.000502494
Einkorn
	Ein1	0.005	0.006	0.152	0.449	0.277	0.102	0.009
	Ein2	0.007	0.007	0.149	0.47	0.268	0.09	0.011
	Ein3	0.004	0.007	0.153	0.479	0.26	0.089	0.009
	Ein4	0.004	0.005	0.113	0.478	0.291	0.096	0.013
	Ein5	0.003	0.004	0.119	0.561	0.229	0.077	0.006
	Ein6	0.005	0.003	0.075	0.594	0.238	0.074	0.011
	Ein7	0.005	0.005	0.122	0.551	0.228	0.083	0.005
	Ein8	0.014	0.003	0.069	0.595	0.234	0.077	0.009
	Ein9	0.003	0.005	0.104	0.462	0.282	0.13	0.013
	Ein10	0.007	0.003	0.083	0.609	0.222	0.071	0.006
	Ein11	0.003	0.005	0.13	0.553	0.226	0.08	0.004
Average		0.00545455	0.00481818	0.115364	0.527364	0.250455	0.0880909	0.00872727
StDev		0.00302606	0.00140248	0.028798	0.0576088	0.0243847	0.0160819	0.00298758
Emmer
	Em1	0.004	0.004	0.124	0.549	0.241	0.078	0.0005
	Em2	0.003	0.004	0.108	0.549	0.257	0.08	0.0005
	Em3	0.004	0.006	0.136	0.548	0.231	0.075	0.001
	Em4	0.001	0.005	0.137	0.55	0.233	0.074	0.001
	Em5	0.002	0.012	0.157	0.526	0.23	0.073	0.001
	Em6	0.002	0.003	0.072	0.679	0.173	0.069	0.002
	Em7	0.002	0.007	0.226	0.678	0.069	0.018	0.0005
	Em8	0.001	0.004	0.117	0.659	0.163	0.055	0.0005
	Em9	0.001	0.005	0.125	0.573	0.215	0.08	0.0005
	Em10	0	0.002	0.055	0.722	0.174	0.047	0.001
	Em11	0.001	0.002	0.065	0.719	0.166	0.047	0.001
	Em12	0.003	0.006	0.193	0.685	0.09	0.023	0.0005
	Em13	0.002	0.005	0.167	0.652	0.133	0.041	0.0005
	Em14	0.003	0.004	0.107	0.664	0.165	0.057	0.001
Average		0.00207143	0.00492857	0.127786	0.625214	0.181429	0.0583571	0.000821429
StDev		0.00116277	0.00240429	0.0461026	0.068965	0.0548904	0.0200414	0.000405636
Barley
	Ba1	0.0005	0.0005	0.059	0.181	0.154	0.585	0.022
	Ba2	0.0005	0.004	0.092	0.174	0.102	0.599	0.029
	Ba3	0.0005	0.0005	0.07	0.2	0.149	0.557	0.023
	Ba4	0.0005	0.0005	0.065	0.203	0.142	0.562	0.028
	Ba5	0.0005	0.008	0.142	0.248	0.137	0.439	0.026
	Ba6	0.0005	0.006	0.113	0.231	0.122	0.499	0.029
	Ba7	0.0005	0.002	0.086	0.191	0.105	0.583	0.032
	Ba8	0.0005	0.006	0.124	0.246	0.128	0.469	0.027
	Ba9	0.0005	0.0005	0.074	0.209	0.137	0.554	0.025
	Ba10	0.0005	0.004	0.087	0.204	0.114	0.571	0.02
	Ba11	0.0005	0.0005	0.073	0.263	0.159	0.49	0.015
Average		0.0005	0.00295455	0.0895455	0.213636	0.131727	0.537091	0.0250909
StDev		1.0842e-19	0.00264965	0.0251301	0.0278446	0.0183902	0.0510035	0.00460147
Rye
	Rye1	0.02	0.21	0.33	0.23	0.09	0.12	0.01
	Rye2	0.01	0.19	0.33	0.27	0.1	0.08	0.01
	Rye3	0.01	0.19	0.31	0.23	0.11	0.13	0.01
	Rye4	0.02	0.22	0.33	0.23	0.08	0.12	0.01
	Rye5	0.02	0.25	0.29	0.21	0.08	0.14	0.02
	Rye6	0.02	0.26	0.32	0.21	0.08	0.1	0.01
	Rye7	0.02	0.21	0.32	0.24	0.1	0.11	0.01
	Rye8	0.02	0.22	0.31	0.24	0.09	0.11	0.01
Average		0.0175	0.21875	0.3175	0.2325	0.09125	0.11375	0.01125
StDev		0.00433013	0.0236841	0.0129904	0.0178536	0.0105327	0.0172753	0.00330719

## Sheet: Supplementary Figure 9
Supplementary Figure 9
	Alcohol chain length
	C20	C21	C22	C23	C24	C25	C26	C27	C28	C29	C30	C31	C32	C33	C34
BHO16-26a	100	21	62	13	60	10	51	4	32	0	0	0	0	0	0
BHO16-9	100	19	51	22	54	10	33	1	17	0	6	0	0	0	0
BHO16-26b	53	22	100	9	64	5	39	8	32	0	11	0	2	0	0
Sediment 1	4	3	23	6	48	10	54	9	100	7	21	6	5	1	2
Sediment 2	6	16	39	10	91	19	100	21	79	14	18	4	3	0	2
Sediment 3	22	3	100	10	48	10	43	13	87	6	33	3	17	1	2

## Sheet: Supplementary Figure 10
Supplementary Figure 10
	Alcohol chain length
	C20	C21	C22	C23	C24	C25	C26	C27	C28	C29	C30	C31	C32	C33	C34
Sample
BHO16-26a	100	21	62	13	60	10	51	4	32	0	0	0	0	0	0
BHO16-9	100	19	51	22	54	10	33	1	17	0	6	0	0	0	0
BHO16-26b	53	22	100	9	64	5	39	8	32	0	11	0	2	0	0
LAN16-15	35	23	100	20	59	16	56	6	59	4	13	0	0	0	0
LAN16-8a	100	29	58	22	64	7	39	3	21	0	7	0	0	0	0
LAN16-28d	36	8	100	18	89	9	64	13	56	2	15	1	2	0	1
LAN16-32	35	10	100	20	100	25	85	15	93	10	22	2	5	0	2
LAN16-33	77	18	100	12	94	9	70	8	54	1	16	1	2	0	1
LAD12-27	20	4	29	10	66	7	96	9	100	5	42	3	9	0	5
LAD12-28	100	9	52	14	94	13	84	7	56	1	12	0	1	0	0
LAR15-30	34	14	49	10	100	10	100	11	79	12	14	0	1	0	0
LAR15-19	29	4	32	10	50	14	52	8	100	3	13	0	1	0	0
LAR15-32	14	4	30	10	53	10	100	5	54	4	10	1	2	0	0
LAR19-44	100	20	97	21	83	14	78	6	54	2	4	0	0	0	0
LAR15-43	23	7	29	11	60	4	100	7	93	5	10	0	0	0	0
LAR-19-52	23	7	76	11	57	9	100	6	72	6	14	0	2	0	0

## Sheet: Supplementary Figure 11
Supplementary Figure 11
	Fatty acid chain length
	C12	C14	C16	C18	C20	C22	C24	C26	C28	C30
Sample
BHO16-26a	1	5	100	47	2	0	0	0	0	0
LAN16-15	3	14	100	39	0	0	0	0	0	0
LAN16-28d	2	5	100	82	2	0	0	0	0	0
LAN16-32	3	8	100	71	3	2	4	2	1	0
LAN16-33	1	8	73	100	8	5	2	1	0	0
LAD12-27	2	12	86	100	15	16	15	10	3	2
LAD12-28	8	10	89	100	4	3	4	2	0	0
LAR15-30	1	4	85	100	2	1	1	0	0	0
LAR19-44	0	5	60	100	2	1	1	0	0	0
LAR15-43	4	28	100	100	2	2	2	0	0	0
